# Supplementary material for: Prediction Accuracy of Serial Lung Ultrasound in COVID-19 Hospitalized Patients (Pred-Echovid Study)
Source: J Clin Med. 2021 Oct 20;10(21):4818. doi: 10.3390/jcm10214818 (PMC8584928; doi:10.3390/jcm10214818)
Supplement: Supplementary file 1 [file jcm-10-04818-s001.zip]

Archive with 1 entries (1 files):
- jcm-1398499-supplementary.pdf
